# Supplementary material for: Genome-Wide Association Studies for Five Forage Quality-Related Traits in Sorghum (Sorghum bicolor L.)
Source: Front Plant Sci. 2018 Aug 21;9:1146. doi: 10.3389/fpls.2018.01146 (PMC6111974; doi:10.3389/fpls.2018.01146)
Supplement: Supplementary file 1 [file Table_1.XLSX]

## Sheet: Sheet1
Table S1. 245 sorghum accessions in the study
No.	Accession identifier	Source country
1	Agres 2650 shallu	USA
2	Minnestoa amber	USA
3	FC 8728	USA
4	Ames amber	USA
5	IS 995	USA
6	PI 253632	India
7	PI246716	India
8	Chu-yeh-ching	China
9	AS 5224	China
10	Kaolaing	China
11	jaglur	India
12	PI 229837	South Africa
13	PI 229841	South Africa
14	PI 229865	South Africa
15	PI 229874	South Africa
16	Vulgare astara azerbaijan	Iran
17	PI 220636	Afghanistan
18	Var.red hegari DL/59/1541	South Africa
19	GIza 5/59	Egypt
20	Baruoam	Nigeria
21	PI 226096	Kenya
22	Early galoa	South Africa
23	IC 8946	India
24	Dudabli	India
25	Sohela	India
26	Chaklabhan	India
27	Bandela white barkherahat	India
28	Chetapuri bhendala	India
29	Rabi harnijagri	India
30	Waradi udgri	India
31	Gulbhendi khargaon	India
32	Shallu hdir	India
33	Dukri higna	India
34	Saner	India
35	Jonna raihia	India
36	Jonns dharampur	India
37	Makkatai cholam	India
38	Allu or alluna jola	India
39	Shusowa	India
40	Jola Nandyal	India
41	Jola Nandyal	India
42	Jowar variety shenoli 4-5	India
43	Gumbilu	Uganda
44	Query early sorghum	Nigeria
45	Shambul	Nigeria
46	Fara fara	Nigeria
47	Wyibuyi	Nigeria
48	Makaho da wayo	Nigeria
49	Dawa da	Nigeria
50	Kacosima	Japan
51	Red jaunpur(grain type)	Pakistan
52	S.basutorum	South Africa
53	Kabii 11	Uganda
54	E 581	Uganda
55	E 778	Kenya
56	E 783	Kenya
57	Kurgi short	Kenya
58	Bhana 2	Sudan
59	Katingu	Thailand
60	Oua kal	Chad
61	IS 10969	USA
62	PI 329268	Ethiopia
63	PI 329738	Ethiopia
64	PI329873	Ethiopia
65	PI 330201	Ethiopia
66	PI 287646	Zimbabwe
67	S.bicolor	Sudan
68	PI 302116	Australia
69	PI 2363	USA
70	PI81216	Republic of Yemen
71	PI 170799	Turkey
72	Depar	India
73	PI 196058	Ethiopia
74	PI 197050	Nicaragua
75	PI 208770	Cuba
76	PI 274509	Venezuela
77	PI 291076	Mexico
78	PI 308211	South Africa
79	PI 308340	South Africa
80	PI 308368	South Africa
81	PI 308427	South Africa
82	PI 308488	South Africa
83	PI 257292	Argentina
84	IS 14290	Botswana
85	1-1-3-2	Cameroon
86	2-4--6-3	Cameroon
87	2-2-2-9	Cameroon
88	2-2-6-7	Cameroon
89	4-1-7-3	Cameroon
90	4-2-20-1	Cameroon
91	4-3-2-5	Cameroon
92	4-1-2-13	Cameroon
93	4-2-9-2-A	Cameroon
94	4-3-7-4	Cameroon
95	SAR 503	India
96	Malkapur wani	India
97	Bhiwapur wani	India
98	ET 35-1	Ethiopia
99	WM 10316	Sudan
100	WM 10592	Sudan
101	Bangladesh	Bangladesh
102	Mahibidu	Botswana
103	Tshabat sie-tshobat	Botswana
104	Feterita	Zimbabwe
105	KEP 424	India
106	SG 1730	Senegal
107	SG 2118	Niger
108	SG 2182	Niger
109	HDW 749	USA
110	HDW 736	USA
111	HDW 325	USA
112	HDW 418	USA
113	HDW 330	USA
114	HDW 304	USA
115	HDW 518	USA
116	HDW 443	USA
117	IS 20816	USA
118	HDW 501	Indonesia
119	jogoo	Kenya
120	SAD 425	Malawi
121	SAD 989	Malawi
122	PI 253986	Syrian Arab Repubilic
123	PMC 15	Botswana
124	PMK 108	Botswana
125	JM 4137	Sri Lanka
126	Sorghum shwebo 10;JM 4217 A	MYA(Myanmar)
127	DRM 36	Somalia
128	DRD 106	Somalia
129	K 98 B	Sudan
130	ZM 137	Zambia
131	PAB 26	Ethiopia
132	Utedit	Ethiopia
133	tungo	Ethiopia
134	Ganga	Ethiopia
135	GAnga	Ethiopia
136	Ditin	Gambia
137	Mele	Mozambique
138	ALK 122	Republic of Yemen
139	AR 233	Republic of Yemen
140	TLSC 315	Tanzania
141	TLSC 353	Tanzania
142	TLSC 398	Tanzania
143	Mani	India
144	62130	South Africa
145	67379	South Africa
146	67387	South Africa
147	69748	South Africa
148	71316	South Africa
149	No.2072	Zambia
150	No.2360	Zambia
151	DSA 147	Ghana
152	Acc 71899	Ethiopia
153	Acc 72761	Ethiopia
154	Kibumburi	Rwanda
155	SG 4642	Mali
156	SG 4806	Mali
157	SG 4918	Mali
158	SG 5093	Mali
159	Seguetene	Mali
160	Goalogouaga	Togo
161	Esse tenha	Benin
162	WS 60	Madagascar
163	Kwazulu engini	South Africa
164	Kwazulu hlehlemi	South Africa
165	65648	South Africa
166	Breytenbach rooi	South Africa
167	WM 11548	Sudan
168	Yala yapson	Burkina Faso
169	Kagboyoh	Sierra Leone
170	427	Morocco
171	JM 4621	South Africa
172	JM 4682	South Africa
173	PI 474787	Republic of Yemen
174	PI 474972	Republic of Yemen
175	PI 475052	Republic of Yemen
176	PI 475116	Republic of Yemen
177	PI 475119	Republic of Yemen
178	PI 475292	Republic of Yemen
179	PI 475429	Republic of Yemen
180	PI 475552	Republic of Yemen
181	Baida	Republic of Yemen
182	Oubali	Republic of Yemen
183	PL 14	Swaziland
184	P L61	Swaziland
185	PL 67	Swaziland
186	PL 69	Swaziland
187	PL 104	Swaziland
188	PL 140	Swaziland
189	PL 152	Swaziland
190	PL 164	Swaziland
191	PL 173	Swaziland
192	PHN 2	Lesotho
193	PHM 36	Lesotho
194	PC 86	Lesotho
195	PC 113	Lesotho
196	PC 221	Lesotho
197	PHN 139	Lesotho
198	PHN 142	Lesotho
199	PHN 160	Lesotho
200	Arnold 1757	South Africa
201	Arnold 2457	South Africa
202	Hong liuzi	China
203	AMM 96-2	Zimbabwe
204	AMM 156	Zimbabwe
205	AMM 206	Zimbabwe
206	AMM 282	Zimbabwe
207	AMM 589	Zimbabwe
208	AMM 673	Zimbabwe
209	AMM 908	Zimbabwe
210	AMM 938	Zimbabwe
211	AMM 1314	Zimbabwe
212	Xiao huang luo su jiao	China
213	Fanglan	China
214	Tie sha mao	China
215	Houng ke er jiao	China
216	Lang wei ba	China
217	Jin ton gaoliang	China
218	Gaoliang	China
219	SOG 102	Repulic of Korea
220	SOG 103	Repulic of Korea
221	SOG 129	Repulic of Korea
222	SOG 132	Repulic of Korea
223	AD 12	Cameroon
224	AD 572	Cameroon
225	Goda	Uganda
226	US 603	Uganda
227	IZ 82	Burundi
228	Amasaka	Zaire
229	Beshna	Algeria
230	YSC 727	Republic of Yemen
231	YSC 3521	Republic of Yemen
232	AKG 70	India
233	Kassava	India
234	SOM 31	Somalia
235	AMF 469	Tanzania
236	Criollo peloton	Honduras
237	ADS 22	Kenya
238	Maldandi	India
239	Sa	China
240	XinsuNo.3	China
241	S722	China
242	SuGW3105	USA
243	SuGW01684	USA
244	AfricaSu	South Africa
245	Sn	China
